# Supplementary material for: Hsa_circ_0007456 regulates the natural killer cell-mediated cytotoxicity toward hepatocellular carcinoma via the miR-6852-3p/ICAM-1 axis
Source: Cell Death Dis. 2021 Jan 18;12(1):94. doi: 10.1038/s41419-020-03334-8 (PMC7814008; doi:10.1038/s41419-020-03334-8)
Supplement: Supplementary file 1 — Supplementary Table 1 [file 41419_2020_3334_MOESM1_ESM.xlsx]

## Sheet: Sheet1
Supplementary Table 1. The Arraystar’s home-made miRNA target prediction software to scan globally the matching microRNA
hsa-miR-512-3p vs hsa_circ_0007456
miRanda	RNAhybrid
Score: 141	p-value: 0.033627
Energy: -18.379999 kCal/Mol	mfe: -27.2 kCal/Mol
Position: 409,430	Position: 406,430
miRNA 3' CUGGAGUCGAUACUGUCGUGAA 5'	miRNA 3' CUGGAGUCG---AUACUGUCGUGAA 5'
|| ||:||| ||||||	||:|:||| |:||| ||||||
circRNA 5' TTTAGCAACTGTGAAAGCACTA 3'	circRNA 5' CACTTTAGCAACTGTGAAAGCACTA 3'
hsa-miR-518c-5p vs hsa_circ_0007456
miRanda	RNAhybrid
Score: 146	p-value: 0.016287
Energy: -24.200001 kCal/Mol	mfe: -29.3 kCal/Mol
Position: 273,294	Position: 268,295
miRNA 3' GUCUUUCACGAAGGGAGGUCUCU 5'	miRNA 3' GUCUU----UCACGAAGGGAGGUCUCU 5'
| :|||| |:||:|||||	||| :|||| |:||:||||||
circRNA 5' TTTATGGTGC-ACTCTTCAGAGA 3'	circRNA 5' TCAGTTTTATGGTGCA-CTCTTCAGAGAG 3'
hsa-miR-767-5p vs hsa_circ_0007456
miRanda	RNAhybrid
Score: 158	p-value: 0.018191
Energy: -25.030001 kCal/Mol	mfe: -29 kCal/Mol
Position: 263,283	Position: 264,284
miRNA 3' GUACGAGUCUGUUGGUACCACGU 5'	miRNA 3' GUACGAGUCUGUUGGUACCACGU 5'
||:|||| : ::|||||||	||:|||| ::||||||||
circRNA 5' ATTGTTCAGTT--TTATGGTGCA 3'	circRNA 5' TTGTTCAGTT--TTATGGTGCAC 3'
hsa-miR-301b-5p vs hsa_circ_0007456
miRanda	RNAhybrid
Score: 141	p-value: 0.040392
Energy: -22.33 kCal/Mol	mfe: -26.7 kCal/Mol
Position: 275,294	Position: 276,294
miRNA 3' UCAUCACGUUGGAGCAGUCUCG 5'	miRNA 3' UCAUCACGUUGGAGCAGUCUCG 5'
|:||||| ||| ||||||	|:||||| ||| ||||||
circRNA 5' TATGGTGCA--CTCTTCAGAGA 3'	circRNA 5' ATGGTGCA--CTCTTCAGAGA 3'
hsa-miR-3689a-3p vs hsa_circ_0007456
miRanda	RNAhybrid
Score: 161	p-value: 0.01864
Energy: -23.940001 kCal/Mol	mfe: -28.8 kCal/Mol
Position: 462,483	Position: 459,483
miRNA 3' UGGUGCUAUAGUGUGGAGGGUC 5'	miRNA 3' UGGUG---CUAUAGUGUGGAGGGUC 5'
||||||| ||||:|||	:||| ||||||| ||||:|||
circRNA 5' ACAGAGATATCAAACCTTCCAA 3'	circRNA 5' TTCACAGAGATATCAAACCTTCCAA 3'
hsa-miR-3689b-3p vs hsa_circ_0007456
miRanda	RNAhybrid
Score: 159	p-value: 0.020827
Energy: -21.700001 kCal/Mol	mfe: -28.5 kCal/Mol
Position: 461,483	Position: 459,483
miRNA 3' UGGUGU-UAUAGUGUGGAGGGUC 5'	miRNA 3' UGGUGU---UAUAGUGUGGAGGGUC 5'
|| | |||||| ||||:|||	:|||| |||||| ||||:|||
circRNA 5' CACAGAGATATCAAACCTTCCAA 3'	circRNA 5' TTCACAGAGATATCAAACCTTCCAA 3'
hsa-miR-4420 vs hsa_circ_0007456
miRanda	RNAhybrid
Score: 143	p-value: 0.036188
Energy: -20.25 kCal/Mol	mfe: -27 kCal/Mol
Position: 518,538	Position: 514,538
miRNA 3' GAGUCGAUGUCUGUAGUCACUG 5'	miRNA 3' GAGUCGAUGU--CUGUAGUCACUG 5'
|| | |:||||||||:	||| |: || |:||||||||:
circRNA 5' TGTGACTTC-GGCATCAGTGGA 3'	circRNA 5' GCTCTGTGACTTCGGCATCAGTGGA 3'
hsa-miR-3689c vs hsa_circ_0007456
miRanda	RNAhybrid
Score: 159	p-value: 0.020827
Energy: -21.700001 kCal/Mol	mfe: -28.5 kCal/Mol
Position: 461,483	Position: 459,483
miRNA 3' UGGUGU-UAUAGUGUGGAGGGUC 5'	miRNA 3' UGGUGU---UAUAGUGUGGAGGGUC 5'
|| | |||||| ||||:|||	:|||| |||||| ||||:|||
circRNA 5' CACAGAGATATCAAACCTTCCAA 3'	circRNA 5' TTCACAGAGATATCAAACCTTCCAA 3'
hsa-miR-4700-3p vs hsa_circ_0007456
miRanda	RNAhybrid
Score: 149	p-value: 0.024064
Energy: -24.76 kCal/Mol	mfe: -28.6 kCal/Mol
Position: 102,130	Position: 103,130
miRNA 3' GUGACCCCACUCCUC-AGU--CAGGACAC 5'	miRNA 3' GUGACCCCACUCCUC-AG--UCAGGACAC 5'
| || |||||| |:| ||:||||	|:||| |||||| |: :||:||||
circRNA 5' AAATTGGACGAGGAGCTTATGGTTCTGTC 3'	circRNA 5' AATTGGAC-GAGGAGCTTATGGTTCTGTC 3'
hsa-miR-6852-3p vs hsa_circ_0007456
miRanda	RNAhybrid
Score: 146	p-value: 0.046411
Energy: -16.32 kCal/Mol	mfe: -25.6 kCal/Mol
Position: 70,86	Position: 63,86
miRNA 3' GACUCCUUGUCUCCUGU 5'	miRNA 3' GACUCCU-------UGUCUCCUGU 5'
:||||||||	||| ||| :||||||||
circRNA 5' TTTCACTGCAGAGGACT 3'	circRNA 5' ACTG-GGATTTCACTGCAGAGGACT 3'
